# Supplementary material for: Uncertainties of Economic Policy and Government Management Stability Played Important Roles in Increasing Suicides in Japan from 2009 to 2023
Source: Int J Environ Res Public Health. 2024 Oct 16;21(10):1366. doi: 10.3390/ijerph21101366 (PMC11507343; doi:10.3390/ijerph21101366)
Supplement: Supplementary file 1 [file ijerph-21-01366-s001.zip]

Archive with 1 entries (1 files):
- ijerph-3235823-supplementary.pdf
